# Supplementary material for: Octopus-Inspired Underwater Soft Robotic Gripper with Crawling and Swimming Capabilities
Source: Research (Wash D C). 2024 Aug 28;7:0456. doi: 10.34133/research.0456 (PMC11350063; doi:10.34133/research.0456)
Supplement: Supplementary 1 — Figs. S1 to S18 Movies S1 to S9 References [51–54] [file research.0456.f1.zip]

Archive with 10 entries (10 files):
- movie S1.mp4
- Movie S2.mp4
- Movie S3.mp4
- Movie S4.mp4
- Movie S5.mp4
- Movie S6.mp4
- Movie S7.mp4
- Movie S8.mp4
- Movie S9.mp4
- Supplementary Materials.docx
